# Supplementary material for: Reduced triacylglycerols and lipid droplets are associated with resilience to Alzheimer's disease
Source: Alzheimers Dement. 2026 Feb 3;22(2):e71083. doi: 10.1002/alz.71083 (PMC12865325; doi:10.1002/alz.71083)
Supplement: Supplementary file 2 — Supporting information [file ALZ-22-e71083-s002.xlsx]

## Sheet: Table S1_Lipidomics_results
Table S1 Lipidomics results
Statistical analysis of differences between the three groups, reported as the log2(foldchange), p value (wilcoxon rank sum tests), and FDR-corrected pvalues
lipid	log2FC_ADversusControl	p_ADversusControl	FDRadjusted_p_ADversusControl	log2FC_ResilientversusControl	p_ResilientversusControl	FDRadjusted_p_ResilientversusControl	log2FC_ResilientversusAD	p_ResilientversusAD	FDRadjusted_p_ResilientversusAD
15-Deoxy-Δ12,14-PGJ2	0.672239	0.006	0.183458	0.279907	0.41	0.907645	-0.392332	0.178	0.942096
FA(16:0)	0.00299199	1	1	-0.166754	0.143	0.848557	-0.169746	0.078	0.902919
BMP(16:0_16:1)	-0.188353	0.443	0.841834	-0.448697	0.114	0.847495	-0.260344	0.242	0.942096
BMP(16:0_18:1)	-0.145496	0.219	0.717453	-0.199628	0.128	0.847495	-0.0541315	0.755	0.959384
BMP(16:0_18:2)	0.0643731	0.932	0.985257	0.146126	0.713	0.938236	0.0817533	0.63	0.942096
BMP(16:0_20:3)	-0.18664	0.63	0.894515	-0.18714	0.378	0.907645	-0.00049925	0.843	0.967604
BMP(16:0_22:6)	-0.0969214	0.551	0.875259	-0.14123	0.41	0.907645	-0.0443082	0.932	0.993607
BMP(16:1_16:1)	-0.534563	0.219	0.717453	-0.776316	0.06	0.847053	-0.241753	0.713	0.946154
BMP(16:1_18:1)	-0.261438	0.242	0.738922	-0.371938	0.06	0.847053	-0.1105	0.977	0.999241
BMP(16:1_18:2)	-0.0585272	0.799	0.948247	0.0205602	0.671	0.91752	0.0790874	0.551	0.942096
BMP(16:1_20:3)	-0.0582229	0.671	0.90961	-0.538949	0.02	0.847053	-0.480726	0.114	0.942096
BMP(18:0_18:1)	-0.193107	0.291	0.765854	-0.227541	0.143	0.848557	-0.0344342	1	1
BMP(18:0_18:2)	0.194303	0.671	0.90961	0.186747	0.551	0.91752	-0.00755532	0.932	0.993607
BMP(18:0_20:3)	-0.089408	0.755	0.934833	-0.324716	0.128	0.847495	-0.235308	0.266	0.942096
BMP(18:0_22:6)	-0.0920807	0.59	0.875259	-0.066427	0.799	0.966483	0.0256537	0.713	0.946154
BMP(18:1_18:1)	-0.116298	0.713	0.91901	-0.124899	0.478	0.91752	-0.00860102	0.977	0.999241
BMP(18:1_18:2)	0.083296	0.843	0.967604	0.152968	0.59	0.91752	0.0696716	0.671	0.942096
BMP(18:1_18:3)	0.33036	0.347	0.790808	0.288212	0.59	0.91752	-0.042148	0.932	0.993607
BMP(18:1_20:1)	-0.0589716	0.514	0.866772	-0.0955015	0.347	0.907645	-0.0365299	0.799	0.967604
BMP(18:1_20:2)	0.153942	0.514	0.866772	0.00487316	0.843	0.980533	-0.149069	0.347	0.942096
BMP(18:1_20:3)	-0.0389696	0.932	0.985257	-0.201706	0.143	0.848557	-0.162736	0.319	0.942096
BMP(18:1_20:4)	0.146509	0.514	0.866772	-0.0626679	0.799	0.966483	-0.209177	0.266	0.942096
BMP(18:1_22:5)	0.00988973	0.977	0.999241	0.0621408	0.932	0.983604	0.052251	0.977	0.999241
BMP(18:1_22:6)	-0.137021	0.713	0.91901	-0.160267	0.755	0.947894	-0.023246	0.977	0.999241
BMP(18:2_18:2)	0.509834	0.347	0.790808	0.551613	0.16	0.861246	0.0417788	0.671	0.942096
BMP(18:2_20:3)	0.327985	0.242	0.738922	0.235392	0.291	0.907645	-0.0925934	0.63	0.942096
BMP(18:2_20:4)	0.439697	0.128	0.609939	0.292105	0.266	0.9044	-0.147593	0.63	0.942096
BMP(18:2_22:5)	0.390502	0.291	0.765854	0.455404	0.16	0.861246	0.0649018	0.843	0.967604
BMP(18:2_22:6)	0.384602	0.378	0.805973	0.232253	0.63	0.91752	-0.152349	0.671	0.942096
BMP(20:3_20:3)	-0.0241864	0.843	0.967604	-0.237699	0.128	0.847495	-0.213513	0.178	0.942096
BMP(20:3_20:4)	0.166858	0.443	0.841834	-0.157804	0.319	0.907645	-0.324662	0.045	0.884531
BMP(20:4_20:4)	0.281622	0.16	0.662105	-0.0291434	0.977	0.99439	-0.310765	0.101	0.942096
BMP(20:4_22:4)	-0.00810248	0.977	0.999241	-0.176592	0.443	0.907645	-0.168489	0.59	0.942096
BMP(20:4_22:5)	0.0563273	0.977	0.999241	-0.099159	0.63	0.91752	-0.155486	0.671	0.942096
BMP(20:4_22:6)	0.051776	0.887	0.973688	-0.0318751	0.799	0.966483	-0.0836511	0.713	0.946154
BMP(22:5_22:5)	-0.0558452	0.843	0.967604	-0.111776	0.59	0.91752	-0.0559309	0.887	0.989225
BMP(22:5_22:6)	-0.169494	0.41	0.82393	-0.183765	0.291	0.907645	-0.0142713	1	1
BMP(22:6_22:6)	-0.238337	0.478	0.844556	-0.38467	0.198	0.864875	-0.146333	0.59	0.942096
10-HDoHE	0.159499	0.478	0.844556	-0.0292496	0.932	0.983604	-0.188749	0.478	0.942096
11,12-DiHETrE	0.545943	0.002	0.139778	0.216554	0.378	0.907645	-0.329389	0.114	0.942096
11-HDoHE	0.206288	0.63	0.894515	-0.0106705	0.977	0.99439	-0.216959	0.319	0.942096
11-HETE	0.418083	0.028	0.366917	0.221462	0.319	0.907645	-0.196622	0.266	0.942096
12-HEPE	-0.208957	0.551	0.875259	-0.262512	0.443	0.907645	-0.0535553	0.713	0.946154
12-HETE	0.442075	0.015	0.2775	0.229356	0.378	0.907645	-0.212719	0.378	0.942096
12S-HHTrE	0.716856	0.006	0.183458	0.439611	0.101	0.847053	-0.277245	0.319	0.942096
13-HDoHE	0.15255	0.59	0.875259	-0.00584421	1	1	-0.158394	0.514	0.942096
14,15-DiHETrE	0.530071	0.003	0.15725	0.240906	0.41	0.907645	-0.289165	0.089	0.902919
14-HDoHE	0.206477	0.41	0.82393	0.0475517	0.887	0.980533	-0.158925	0.443	0.942096
15-HETE	0.577364	0.003	0.15725	0.336404	0.319	0.907645	-0.24096	0.347	0.942096
15S-HETrE	0.600904	0.003	0.15725	0.315367	0.198	0.864875	-0.285537	0.266	0.942096
15deoxy-12,14-PGD2	0.695677	0.007	0.183458	0.350258	0.378	0.907645	-0.345419	0.178	0.942096
16-HDoHE	0.194416	0.551	0.875259	-0.0176448	0.977	0.99439	-0.212061	0.291	0.942096
17-HDoHE	0.219104	0.478	0.844556	-0.0111294	0.932	0.983604	-0.230233	0.478	0.942096
19,20-DiHDPA	0.107891	0.59	0.875259	-0.115664	0.843	0.980533	-0.223555	0.219	0.942096
19,20-EpDPE	0.396956	0.16	0.662105	0.1451	0.551	0.91752	-0.251856	0.378	0.942096
1_AG_2_AG	0.0183905	0.932	0.985257	-0.265169	0.028	0.847053	-0.28356	0.06	0.902919
1_OG_2_OG	-0.00156281	0.887	0.973688	-0.0615306	0.755	0.947894	-0.0599678	0.932	0.993607
20-HDoHE	0.206404	0.514	0.866772	0.0581173	0.843	0.980533	-0.148287	0.671	0.942096
4-HDoHE	0.345307	0.266	0.760518	0.125055	0.59	0.91752	-0.220251	0.443	0.942096
5,6-DiHETrE	0.611292	0.024	0.35107	0.280185	0.291	0.907645	-0.331107	0.266	0.942096
5-HETE	0.591663	0.002	0.139778	0.334887	0.219	0.877395	-0.256776	0.16	0.942096
7-HDoHE	0.114353	0.713	0.91901	-0.11778	0.843	0.980533	-0.232132	0.671	0.942096
8,12iso-iPF2a-VI	0.366007	0.078	0.511062	0.2616	0.266	0.9044	-0.104407	0.514	0.942096
8,9-DiHETrE	0.563537	0.007	0.183458	0.227917	0.478	0.91752	-0.33562	0.045	0.884531
8-HDoHE	0.150301	0.713	0.91901	-0.0334412	0.932	0.983604	-0.183742	0.41	0.942096
8(S)-HETrE	0.603846	0.005	0.183458	0.341381	0.16	0.861246	-0.262465	0.242	0.942096
8iso-PGE2	0.867614	0.02	0.3145	0.505082	0.198	0.864875	-0.362531	0.347	0.942096
9-HETE	0.44854	0.028	0.366917	0.168618	0.478	0.91752	-0.279922	0.242	0.942096
AEA	-0.0621918	0.977	0.999241	-0.15373	0.41	0.907645	-0.0915379	0.478	0.942096
DEA	-0.0257474	0.755	0.934833	0.0330529	0.887	0.980533	0.0588003	0.932	0.993607
DHEA	-0.0264652	0.977	0.999241	0.0782786	0.63	0.91752	0.104744	0.713	0.946154
FA(18:1) omega9	0.0278185	0.671	0.90961	-0.137595	0.887	0.980533	-0.165414	0.039	0.884531
FA(18:2) omega6	0.00373369	0.843	0.967604	0.133789	0.59	0.91752	0.130055	0.63	0.942096
FA(20:3) omega3	-0.0162789	0.843	0.967604	-0.06523	0.478	0.91752	-0.0489511	0.932	0.993607
FA(20:3) omega6	-0.0495358	0.799	0.948247	-0.113277	0.347	0.907645	-0.0637415	0.551	0.942096
FA(20:3) omega9	-0.226997	0.198	0.695765	-0.16234	0.319	0.907645	0.0646567	0.932	0.993607
FA(20:4) omega6	0.00619077	0.932	0.985257	-0.0797926	0.514	0.91752	-0.0859834	0.713	0.946154
FA(20:5) omega3	-0.559557	0.052	0.454699	-0.65864	0.06	0.847053	-0.0990832	0.755	0.959384
FA(22:4) omega6	-0.195167	0.291	0.765854	-0.31113	0.033	0.847053	-0.115964	0.514	0.942096
FA(22:5) omega3	-0.282807	0.219	0.717453	-0.247827	0.242	0.884988	0.0349799	0.932	0.993607
FA(22:5) omega6	-0.118548	0.799	0.948247	-0.26669	0.198	0.864875	-0.148142	0.713	0.946154
FA(22:6) omega3	-0.261813	0.114	0.564614	-0.343367	0.039	0.847053	-0.081554	0.671	0.942096
PEA	-0.0907243	0.378	0.805973	-2.43968e-05	0.755	0.947894	0.0906999	0.378	0.942096
PGA2	0.513296	0.007	0.183458	0.231746	0.219	0.877395	-0.281551	0.143	0.942096
PGD2	0.612836	0.007	0.183458	0.223097	0.242	0.884988	-0.389739	0.089	0.902919
PGE2	0.371629	0.052	0.454699	-0.015285	0.977	0.99439	-0.386914	0.06	0.902919
PGF2a	0.245065	0.078	0.511062	-0.0216656	0.887	0.980533	-0.266731	0.017	0.763786
POEA	-0.0882228	0.551	0.875259	-0.191908	0.178	0.861246	-0.103685	0.514	0.942096
Sphingosine (d18:1)	0.142648	0.178	0.682695	0.352809	0.015	0.847053	0.210161	0.219	0.942096
CE(16:0)	-0.00519261	0.843	0.967604	-0.160282	0.41	0.907645	-0.155089	0.291	0.942096
CE(16:1(9Z))	0.598743	0.128	0.609939	0.15503	0.799	0.966483	-0.443713	0.143	0.942096
dHCer(d18:0/14:0)	-0.211722	0.551	0.875259	0.0383183	0.887	0.980533	0.25004	0.63	0.942096
dHCer(d18:0/16:0)	0.112693	0.347	0.790808	-0.0317271	0.755	0.947894	-0.14442	0.291	0.942096
dHCer(d18:0/17:0)	-0.422115	0.178	0.682695	-0.733491	0.887	0.980533	-0.311376	0.143	0.942096
dHCer(d18:0/18:0)	-0.0765329	0.977	0.999241	0.172979	0.128	0.847495	0.249512	0.178	0.942096
dHCer(d18:0/18:3)	-0.654579	0.033	0.407	-0.299467	0.671	0.91752	0.355112	0.017	0.763786
dHCer(d18:0/20:3)	0.299655	0.478	0.844556	0.573484	0.219	0.877395	0.273829	0.347	0.942096
dHCer(d18:0/22:0)	-0.0975696	0.887	0.973688	0.103805	0.713	0.938236	0.201375	0.378	0.942096
Cer(d18:1/16:0)	0.0764825	0.443	0.841834	-0.209565	0.378	0.907645	-0.286048	0.143	0.942096
Cer(d18:1/17:0)	-0.395647	0.198	0.695765	-0.285841	0.551	0.91752	0.109806	0.443	0.942096
Cer(d18:1/18:0)	-0.000265046	0.932	0.985257	0.110346	0.59	0.91752	0.110611	0.347	0.942096
Cer(d18:1/18:1)	0.0165565	0.755	0.934833	0.0417071	0.713	0.938236	0.0251506	1	1
Cer(d18:1/18:2)	-0.477429	0.068	0.480584	-0.412466	0.114	0.847495	0.0649622	0.713	0.946154
Cer(d18:1/18:3)	-0.249924	0.319	0.790808	-0.201972	0.347	0.907645	0.0479514	0.887	0.989225
Cer(d18:1/20:0)	-0.195332	0.551	0.875259	-0.101335	1	1	0.0939969	0.63	0.942096
Cer(d18:1/20:1)	-0.174385	0.478	0.844556	-0.0596073	0.932	0.983604	0.114778	0.347	0.942096
Cer(d18:1/20:2)	-0.185296	0.478	0.844556	-0.0767346	0.887	0.980533	0.108562	0.671	0.942096
Cer(d18:1/20:3)	-0.397292	0.101	0.542983	-0.148809	0.443	0.907645	0.248483	0.514	0.942096
Cer(d18:1/20:4)	-0.486844	0.052	0.454699	0.0310227	0.514	0.91752	0.517866	0.007	0.550375
Cer(d18:1/24:1)	-0.822067	0.017	0.305514	-0.189451	0.41	0.907645	0.632616	0.01	0.629
DAG(16:0/18:1)	0.0434755	0.799	0.948247	-0.0856338	0.41	0.907645	-0.129109	0.319	0.942096
DAG(16:0/18:2)	0.0522405	0.887	0.973688	0.114333	0.755	0.947894	0.0620924	0.843	0.967604
DAG(16:0/20:4)	0.214519	0.478	0.844556	-0.0617066	0.671	0.91752	-0.276225	0.114	0.942096
DAG(16:0/22:6)	0.0816773	0.799	0.948247	-0.146972	0.443	0.907645	-0.228649	0.143	0.942096
DAG(18:0/18:2)	-0.0469322	0.799	0.948247	-0.160683	0.63	0.91752	-0.113751	0.551	0.942096
DAG(18:1/20:4)	0.0723321	0.843	0.967604	-0.184236	0.347	0.907645	-0.256568	0.319	0.942096
DAG(18:1/22:5)	-0.120194	0.59	0.875259	-0.293703	0.101	0.847053	-0.173509	0.319	0.942096
DAG(18:1/22:6)	0.195171	0.291	0.765854	-0.134218	0.478	0.91752	-0.329389	0.114	0.942096
DAG(18:2/20:4)	-0.146449	0.514	0.866772	-0.412002	0.178	0.861246	-0.265553	0.16	0.942096
dHexCer(d18:0/16:0)	0.145678	0.178	0.682695	-0.0158674	0.977	0.99439	-0.161546	0.114	0.942096
dHexCer(d18:0/18:0)	-0.169865	0.114	0.564614	-0.0101681	0.478	0.91752	0.159697	0.266	0.942096
dHexCer(d18:0/18:1)	-0.190832	0.089	0.528123	-0.057716	0.443	0.907645	0.133116	0.347	0.942096
dHexCer(d18:0/20:0)	-0.0301424	0.551	0.875259	0.0635676	0.514	0.91752	0.09371	0.291	0.942096
dHexCer(d18:0/22:4)	-0.217324	0.799	0.948247	-0.870126	0.551	0.91752	-0.652802	0.887	0.989225
dHexCer(d18:0/24:0)	0.0715653	0.799	0.948247	0.127207	0.219	0.877395	0.055642	0.514	0.942096
dHexCer(d18:0/24:1)	-0.0613968	0.41	0.82393	0.0482064	0.932	0.983604	0.109603	0.378	0.942096
HexCer(d18:1/14:0)	-0.0683654	0.59	0.875259	-0.171614	0.242	0.884988	-0.103249	0.551	0.942096
HexCer(d18:1/16:0)	0.0874558	0.242	0.738922	-0.0278451	0.887	0.980533	-0.115301	0.16	0.942096
HexCer(d18:1/18:0)	-0.18693	0.039	0.422948	-0.0324669	0.551	0.91752	0.154463	0.219	0.942096
HexCer(d18:1/18:1)	0.900587	0.63	0.894515	-0.218791	0.63	0.91752	-1.11938	0.06	0.902919
HexCer(d18:1/18:2)	-0.34713	0.101	0.542983	-0.140123	0.478	0.91752	0.207006	0.242	0.942096
HexCer(d18:1/20:0)	-0.0532444	0.41	0.82393	0.0529047	0.514	0.91752	0.106149	0.291	0.942096
HexCer(d18:1/20:1)	-0.0565997	0.887	0.973688	0.0380296	0.551	0.91752	0.0946293	0.63	0.942096
HexCer(d18:1/20:2)	-0.0791266	0.59	0.875259	0.0583131	0.514	0.91752	0.13744	0.242	0.942096
HexCer(d18:1/22:0)	0.0541865	0.755	0.934833	0.113775	0.266	0.9044	0.0595882	0.478	0.942096
HexCer(d18:1/22:6)	0.074224	0.59	0.875259	-0.187042	0.799	0.966483	-0.261266	0.932	0.993607
HexCer(d18:1/24:0)	0.0729919	0.799	0.948247	0.156975	0.198	0.864875	0.083983	0.266	0.942096
HexCer(d18:1/24:1)	-0.0126566	0.977	0.999241	0.0657441	0.198	0.864875	0.0784007	0.443	0.942096
HexCer(d18:1/26:0)	0.21673	0.06	0.454699	0.236524	0.078	0.847053	0.0197933	0.755	0.959384
HexCer(d18:1/26:1)	0.201328	0.045	0.442266	0.177819	0.078	0.847053	-0.0235087	0.799	0.967604
LacCer(d18:1/12:0)	0.00995164	0.887	0.973688	-0.0706383	0.478	0.91752	-0.0805899	0.59	0.942096
LacCer(d18:1/14:0)	0.393165	0.012	0.228727	0.032844	0.671	0.91752	-0.360321	0.024	0.794526
LacCer(d18:1/16:0)	0.467864	0.004	0.179714	0.0864828	0.514	0.91752	-0.381381	0.017	0.763786
LacCer(d18:1/16:1)	0.216374	0.178	0.682695	0.0487257	0.799	0.966483	-0.167649	0.178	0.942096
LacCer(d18:1/17:0)	-0.0735684	0.514	0.866772	-0.182171	0.755	0.947894	-0.108602	0.266	0.942096
LacCer(d18:1/18:0)	0.240021	0.004	0.179714	0.0558603	0.291	0.907645	-0.184161	0.008	0.559111
LacCer(d18:1/18:1)	0.226506	0.052	0.454699	-0.0494509	0.478	0.91752	-0.275957	0.06	0.902919
LacCer(d18:1/18:2)	0.0841865	0.671	0.90961	-0.050544	0.443	0.907645	-0.134731	0.514	0.942096
LacCer(d18:1/20:0)	0.235585	0.01	0.209667	-0.000779832	0.755	0.947894	-0.236365	0.003	0.47175
LacCer(d18:1/20:1)	0.539277	0.242	0.738922	0.299347	0.713	0.938236	-0.239929	0.266	0.942096
LacCer(d18:1/20:3)	-0.0135971	1	1	-0.425244	0.347	0.907645	-0.411647	0.266	0.942096
LacCer(d18:1/22:0)	0.114479	0.378	0.805973	-0.00456954	0.977	0.99439	-0.119049	0.347	0.942096
LacCer(d18:1/22:6)	-0.0499001	1	1	-0.136463	0.755	0.947894	-0.0865631	0.266	0.942096
LacCer(d18:1/24:0)	0.11046	0.378	0.805973	0.0322976	0.63	0.91752	-0.0781622	0.443	0.942096
LacCer(d18:1/24:1)	-0.0162758	0.887	0.973688	-0.101175	0.443	0.907645	-0.0848992	0.514	0.942096
LacCer(d18:1/26:0)	0.203678	0.089	0.528123	0.0726639	0.59	0.91752	-0.131014	0.347	0.942096
LacCer(d18:1/26:1)	0.179164	0.319	0.790808	-0.000565844	0.932	0.983604	-0.17973	0.291	0.942096
LPC(O-16:0)	0.0111459	0.977	0.999241	0.013295	1	1	0.00214911	0.977	0.999241
LPC(O-18:0)	0.0160681	0.551	0.875259	0.00912777	0.59	0.91752	-0.00694033	0.843	0.967604
LPC(O-18:1)	-0.421315	0.045	0.442266	-0.20232	0.178	0.861246	0.218995	0.478	0.942096
LPC(14:0)	-0.0837628	0.551	0.875259	-0.253692	0.128	0.847495	-0.169929	0.347	0.942096
LPC(16:0)	-0.0179797	1	1	-0.114777	0.291	0.907645	-0.0967968	0.443	0.942096
LPC(16:1)	-0.0728648	0.799	0.948247	-0.335637	0.068	0.847053	-0.262772	0.178	0.942096
LPC(17:0)	-0.363575	0.378	0.805973	-0.320308	0.671	0.91752	0.0432671	0.755	0.959384
LPC(17:1)	-0.532642	0.06	0.454699	-0.679548	0.015	0.847053	-0.146906	0.443	0.942096
LPC(18:0)	0.0822447	0.977	0.999241	0.0557292	0.755	0.947894	-0.0265155	0.799	0.967604
LPC(18:1)	-0.180032	0.128	0.609939	-0.23184	0.078	0.847053	-0.0518083	0.843	0.967604
LPC(18:2)	-0.0672379	0.887	0.973688	-0.0316342	0.713	0.938236	0.0356037	0.932	0.993607
LPC(20:1)	-0.338364	0.06	0.454699	-0.442583	0.024	0.847053	-0.104219	0.478	0.942096
LPC(20:3)	-0.178388	0.291	0.765854	-0.326945	0.143	0.848557	-0.148557	0.478	0.942096
LPC(20:4)	0.0390979	0.671	0.90961	-0.188683	0.266	0.9044	-0.22778	0.198	0.942096
LPC(22:4)	-0.133213	0.59	0.875259	-0.315299	0.114	0.847495	-0.182085	0.41	0.942096
LPC(22:5)	-0.223259	0.443	0.841834	-0.351477	0.128	0.847495	-0.128217	0.41	0.942096
LPC(22:6)	-0.380644	0.045	0.442266	-0.481477	0.052	0.847053	-0.100833	0.671	0.942096
LPC(24:1)	-0.0282478	0.977	0.999241	-0.616738	0.052	0.847053	-0.58849	0.114	0.942096
LPC(26:1)	-0.314177	0.347	0.790808	-0.279948	0.198	0.864875	0.0342297	0.843	0.967604
LPE(12:0)	-0.114696	0.59	0.875259	-0.199776	0.443	0.907645	-0.0850801	0.755	0.959384
LPE (14:0)	0.138643	0.59	0.875259	0.065815	0.59	0.91752	-0.0728279	0.887	0.989225
LPE(14:1)	-0.256698	0.101	0.542983	-0.209801	0.291	0.907645	0.0468966	0.59	0.942096
LPE(15:0)	-0.276448	0.266	0.760518	-0.182708	1	1	0.0937406	0.443	0.942096
LPE (16:0)	0.225461	0.101	0.542983	0.0762465	0.478	0.91752	-0.149214	0.198	0.942096
LPE (16:1)	0.102532	0.59	0.875259	-0.0467254	0.443	0.907645	-0.149258	0.219	0.942096
LPE(17:0)	-0.300897	0.671	0.90961	-0.311195	0.755	0.947894	-0.0102987	1	1
LPE (18:0)	0.0822685	0.478	0.844556	0.0675256	0.59	0.91752	-0.0147429	0.671	0.942096
LPE (18:1)	-0.0825719	0.443	0.841834	-0.0374941	0.713	0.938236	0.0450778	0.59	0.942096
LPE (18:2)	-0.0661608	0.671	0.90961	-0.0735567	0.59	0.91752	-0.00739588	1	1
LPE (18:3)	-0.106359	0.478	0.844556	-0.18156	0.198	0.864875	-0.0752014	0.551	0.942096
LPE(20:0)	-0.181646	0.198	0.695765	-0.217721	0.242	0.884988	-0.0360751	0.977	0.999241
LPE(20:1)	-0.21189	0.16	0.662105	-0.219833	0.242	0.884988	-0.00794347	0.799	0.967604
LPE(20:2)	-0.136449	0.319	0.790808	-0.166878	0.319	0.907645	-0.0304282	0.887	0.989225
LPE (20:3)	-0.0433168	0.932	0.985257	-0.174152	0.242	0.884988	-0.130835	0.41	0.942096
LPE (20:4)	0.0601235	1	1	-0.0219555	0.799	0.966483	-0.082079	0.514	0.942096
LPE (20:5)	-0.189515	0.755	0.934833	-0.418938	0.16	0.861246	-0.229423	0.319	0.942096
LPE(22:0)	-0.22112	0.219	0.717453	-0.334888	0.114	0.847495	-0.113767	0.977	0.999241
LPE(22:1)	-0.120108	0.478	0.844556	-0.256722	0.266	0.9044	-0.136614	0.671	0.942096
LPE(22:2)	0.0234336	1	1	-0.0496806	0.671	0.91752	-0.0731141	0.755	0.959384
LPE (22:4)	-0.000235953	0.977	0.999241	-0.0862392	0.443	0.907645	-0.0860033	0.443	0.942096
LPE (22:5)	-0.0151367	0.977	0.999241	-0.0967662	0.378	0.907645	-0.0816295	0.514	0.942096
LPE (22:6)	-0.0466994	0.63	0.894515	-0.0992308	0.551	0.91752	-0.0525314	0.799	0.967604
LPE(24:1)	-0.0825156	0.671	0.90961	-0.338685	0.128	0.847495	-0.256169	0.551	0.942096
LPE(O-15:0)	-0.364732	0.378	0.805973	-0.416283	0.219	0.877395	-0.0515515	0.755	0.959384
LPE(O-16:0)	0.158069	0.089	0.528123	0.0879088	0.16	0.861246	-0.0701607	1	1
LPE(O-16:1)	0.091806	0.63	0.894515	-0.056227	0.551	0.91752	-0.148033	0.319	0.942096
LPE(O-17:1)	-0.0543858	0.755	0.934833	-0.135472	0.59	0.91752	-0.0810861	0.887	0.989225
LPE(O-18:1)	-0.165162	0.143	0.647101	-0.115946	0.378	0.907645	0.0492156	0.551	0.942096
LPE(O-20:0)	-0.177312	0.41	0.82393	-0.193925	0.443	0.907645	-0.0166132	0.843	0.967604
LPG(14:0)	-0.131624	0.478	0.844556	-0.161419	0.59	0.91752	-0.0297957	0.799	0.967604
LPG(16:0)	-0.142863	0.178	0.682695	-0.0743688	0.242	0.884988	0.0684943	0.443	0.942096
LPG(17:0)	0.0385499	0.887	0.973688	-0.117507	0.671	0.91752	-0.156057	0.63	0.942096
LPG(18:0)	-0.194783	0.101	0.542983	0.0290924	0.713	0.938236	0.223875	0.068	0.902919
LPG(18:1)	-0.131846	0.219	0.717453	-0.0759989	0.551	0.91752	0.0558475	0.59	0.942096
LPG(18:2)	0.233689	0.478	0.844556	0.462155	0.052	0.847053	0.228466	0.178	0.942096
LPG(20:2)	0.0719379	0.755	0.934833	0.153343	0.671	0.91752	0.0814054	0.551	0.942096
LPG(20:3)	-0.0218056	0.713	0.91901	0.0755771	0.671	0.91752	0.0973827	0.551	0.942096
LPG(20:4)	0.115817	0.347	0.790808	0.261574	0.012	0.847053	0.145757	0.242	0.942096
LPG(22:4)	0.20927	0.551	0.875259	0.335041	0.16	0.861246	0.125771	0.219	0.942096
LPG(22:5)	-0.189508	0.347	0.790808	0.0604726	0.977	0.99439	0.24998	0.319	0.942096
LPG(22:6)	-0.223942	0.63	0.894515	0.026392	0.843	0.980533	0.250334	0.551	0.942096
LPI(16:0)	-0.0811793	0.347	0.790808	-0.0897861	0.266	0.9044	-0.00860684	0.755	0.959384
LPI(17:0)	-0.478069	0.078	0.511062	-0.523535	0.06	0.847053	-0.0454668	0.887	0.989225
LPI(18:0)	-0.0767128	0.478	0.844556	-0.108895	0.347	0.907645	-0.0321818	0.799	0.967604
LPI(18:1)	-0.309352	0.028	0.366917	-0.185693	0.378	0.907645	0.123659	0.266	0.942096
LPI(20:3)	-0.945376	7.17e-05	0.0450993	-0.630362	0.033	0.847053	0.315015	0.319	0.942096
LPI(20:4)	-0.706097	0.002	0.139778	-0.322161	0.089	0.847053	0.383936	0.078	0.902919
LPI(22:4)	-0.378338	0.178	0.682695	-0.254825	0.378	0.907645	0.123513	0.713	0.946154
LPS(15:0)	-0.301199	0.143	0.647101	-0.22293	0.101	0.847053	0.0782693	0.843	0.967604
LPS(16:0)	0.0564787	0.671	0.90961	-0.091132	0.347	0.907645	-0.147611	0.291	0.942096
LPS(16:1)	-0.257741	0.198	0.695765	-0.305304	0.178	0.861246	-0.0475631	0.843	0.967604
LPS(17:0)	-0.0829201	0.63	0.894515	0.00567945	0.41	0.907645	0.0885995	0.713	0.946154
LPS(18:0)	0.0504304	0.887	0.973688	0.00314266	0.799	0.966483	-0.0472878	0.713	0.946154
LPS(18:1)	-0.38774	0.02	0.3145	-0.215633	0.198	0.864875	0.172107	0.198	0.942096
LPS(18:2)	0.0153146	0.713	0.91901	-0.186153	0.443	0.907645	-0.201467	0.59	0.942096
LPS(20:1)	-0.335535	0.114	0.564614	-0.250754	0.347	0.907645	0.0847814	0.755	0.959384
LPS(20:2)	-0.27646	0.143	0.647101	-0.192211	0.347	0.907645	0.0842493	0.977	0.999241
LPS(20:3)	-0.108885	0.378	0.805973	-0.115598	0.347	0.907645	-0.00671334	0.713	0.946154
LPS(20:4)	-0.0460461	0.63	0.894515	-0.078305	0.671	0.91752	-0.0322589	0.799	0.967604
LPS(22:4)	-0.231187	0.089	0.528123	-0.112006	0.799	0.966483	0.119181	0.319	0.942096
LPS(22:5)	-0.213344	0.178	0.682695	-0.0395165	0.932	0.983604	0.173827	0.291	0.942096
LPS(22:6)	-0.30303	0.06	0.454699	-0.15038	0.514	0.91752	0.15265	0.347	0.942096
PC(14:0_16:0)	0.163368	0.242	0.738922	0.0664151	0.755	0.947894	-0.096953	0.443	0.942096
PC(14:0_18:1)	0.0659742	0.713	0.91901	0.0572782	0.799	0.966483	-0.00869603	0.932	0.993607
PC(14:0_18:2)	0.125166	0.59	0.875259	0.166176	0.478	0.91752	0.0410096	1	1
PC(15:0_16:0)	-0.251773	0.713	0.91901	-0.0924273	0.713	0.938236	0.159346	0.443	0.942096
PC(15:0_18:1)	-0.302444	0.41	0.82393	-0.135216	0.887	0.980533	0.167228	0.378	0.942096
PC(15:0_18:2)	-0.593882	0.291	0.765854	-0.424793	0.443	0.907645	0.169089	0.977	0.999241
PC(16:0_16:0)	0.239338	0.06	0.454699	0.201662	0.128	0.847495	-0.0376759	0.977	0.999241
PC(16:0_16:1)	0.207852	0.219	0.717453	-0.0630591	0.799	0.966483	-0.270911	0.068	0.902919
PC(16:0_17:0)	-0.382821	0.319	0.790808	-0.170869	0.887	0.980533	0.211951	0.16	0.942096
PC(16:0_18:0)	0.0659219	0.514	0.866772	0.114884	0.291	0.907645	0.048962	0.514	0.942096
PC(16:0_18:1)	0.0881313	0.378	0.805973	0.033833	0.671	0.91752	-0.0542982	0.671	0.942096
PC(16:0_18:2)	0.0802646	0.843	0.967604	0.233562	0.319	0.907645	0.153297	0.514	0.942096
PC(16:0_18:3)	0.137113	0.378	0.805973	0.0575945	0.799	0.966483	-0.079518	0.713	0.946154
PC(16:0_19:0)	0.706457	0.000858	0.1258	0.534581	0.039	0.847053	-0.171876	0.755	0.959384
PC(16:0_20:1)	-0.084682	0.443	0.841834	-0.0733359	0.378	0.907645	0.0113461	0.887	0.989225
PC(16:0_20:2)	0.0603681	0.59	0.875259	0.0418975	0.443	0.907645	-0.0184706	0.843	0.967604
PC(16:0_20:3)	0.119441	0.291	0.765854	0.0294337	0.59	0.91752	-0.0900069	0.713	0.946154
PC(16:0_20:4)	0.306066	0.02	0.3145	0.131714	0.319	0.907645	-0.174351	0.242	0.942096
PC(16:0_20:5)	-0.336831	0.291	0.765854	-0.688056	0.045	0.847053	-0.351225	0.347	0.942096
PC(16:0_22:4)	0.14436	0.266	0.760518	-0.00755186	0.843	0.980533	-0.151911	0.319	0.942096
PC(16:0_22:5)	0.205475	0.291	0.765854	0.0339977	0.932	0.983604	-0.171478	0.178	0.942096
PC(16:0_22:6)	0.0592164	0.514	0.866772	-0.168679	0.143	0.848557	-0.227896	0.089	0.902919
PC(16:1_16:1)	0.17297	0.478	0.844556	-0.244551	0.347	0.907645	-0.417521	0.101	0.942096
PC(16:1_18:0)	0.0291157	0.843	0.967604	-0.0422102	0.977	0.99439	-0.0713259	0.932	0.993607
PC(16:1_18:1)	-0.0214294	0.671	0.90961	-0.0756479	0.887	0.980533	-0.0542185	0.977	0.999241
PC(16:1_18:2)	0.0126566	0.799	0.948247	-0.117732	0.63	0.91752	-0.130388	0.63	0.942096
PC(16:1_20:3)	-0.116279	0.514	0.866772	-0.266125	0.41	0.907645	-0.149847	0.843	0.967604
PC(16:1_20:4)	-0.0402155	0.755	0.934833	-0.267661	0.219	0.877395	-0.227445	0.443	0.942096
PC(17:0_18:0)	-0.659999	0.012	0.228727	-0.318617	0.63	0.91752	0.341382	0.128	0.942096
PC(17:0_18:1)	-0.457717	0.045	0.442266	-0.272253	0.671	0.91752	0.185464	0.198	0.942096
PC(17:0_18:2)	-0.362068	0.347	0.790808	-0.267031	0.63	0.91752	0.0950362	0.59	0.942096
PC(17:0_20:3)	-0.41295	0.219	0.717453	-0.470236	0.16	0.861246	-0.0572864	0.843	0.967604
PC(17:0_20:4)	-0.337032	0.291	0.765854	-0.33759	0.198	0.864875	-0.000558584	0.799	0.967604
PC(17:0_22:6)	-0.532564	0.078	0.511062	-0.48501	0.16	0.861246	0.0475539	0.799	0.967604
PC(18:0_18:0)	0.00855604	1	1	0.0922348	0.41	0.907645	0.0836788	0.443	0.942096
PC(18:0_18:1)	0.0866879	0.755	0.934833	0.070845	0.671	0.91752	-0.0158429	0.932	0.993607
PC(18:0_18:2)	0.108023	0.63	0.894515	0.235106	0.319	0.907645	0.127082	0.478	0.942096
PC(18:0_18:3)	0.0709024	0.713	0.91901	-0.0707612	0.63	0.91752	-0.141664	0.63	0.942096
PC(18:0_20:0)	-0.135051	0.198	0.695765	-0.208354	0.178	0.861246	-0.0733027	0.478	0.942096
PC(18:0_20:1)	-0.150512	0.068	0.480584	-0.108157	0.242	0.884988	0.042355	0.443	0.942096
PC(18:0_20:2)	-0.0210506	1	1	-0.0249605	0.755	0.947894	-0.00390992	1	1
PC(18:0_20:3)	-0.000244439	0.932	0.985257	0.00576737	0.977	0.99439	0.00601181	0.843	0.967604
PC(18:0_20:4)	0.141067	0.378	0.805973	0.0388777	0.887	0.980533	-0.10219	0.63	0.942096
PC(18:0_20:5)	-0.136993	0.799	0.948247	-0.283968	0.242	0.884988	-0.146975	0.478	0.942096
PC(18:0_22:4)	-0.0707089	0.551	0.875259	-0.211554	0.198	0.864875	-0.140845	0.378	0.942096
PC(18:0_22:5)	-0.0188022	0.932	0.985257	-0.110619	0.378	0.907645	-0.0918166	0.63	0.942096
PC(18:0_22:6)	-0.136013	0.378	0.805973	-0.203887	0.347	0.907645	-0.0678745	0.843	0.967604
PC(18:1_18:1)	-0.00368995	0.59	0.875259	-0.0489056	0.443	0.907645	-0.0452156	0.671	0.942096
PC(18:1_18:2)	0.139991	0.843	0.967604	0.166702	0.713	0.938236	0.0267116	0.755	0.959384
PC(18:1_18:3)	0.163351	0.443	0.841834	0.0372255	0.799	0.966483	-0.126126	0.514	0.942096
PC(18:1_20:0)	-0.120788	0.242	0.738922	-0.0748863	0.443	0.907645	0.0459014	0.671	0.942096
PC(18:1_20:1)	-0.140229	0.266	0.760518	-0.131525	0.266	0.9044	0.00870457	0.932	0.993607
PC(18:1_20:2)	-0.0944903	0.551	0.875259	0.071967	0.755	0.947894	0.166457	0.242	0.942096
PC(18:1_20:3)	-0.0365288	0.843	0.967604	-0.0978141	0.63	0.91752	-0.0612853	0.799	0.967604
PC(18:1_20:4)	0.17615	0.41	0.82393	0.107671	0.478	0.91752	-0.0684788	0.713	0.946154
PC(18:1_22:4)	0.1525	0.347	0.790808	-0.0383505	0.887	0.980533	-0.19085	0.443	0.942096
PC(18:1_22:5)	0.020031	0.977	0.999241	-0.142849	0.551	0.91752	-0.16288	0.514	0.942096
PC(18:1_22:6)	-0.18113	0.291	0.765854	-0.180257	0.242	0.884988	0.000873042	0.843	0.967604
PC(18:2_18:2)	0.00641595	0.887	0.973688	0.184131	0.887	0.980533	0.177715	0.671	0.942096
PC(18:2_20:1)	-0.106256	0.671	0.90961	-0.272923	0.128	0.847495	-0.166668	0.378	0.942096
PC(18:2_20:2)	-0.0542565	0.932	0.985257	-0.109481	0.671	0.91752	-0.0552243	0.63	0.942096
PC(18:2_20:3)	-0.0867092	0.799	0.948247	-0.0330516	0.887	0.980533	0.0536576	0.977	0.999241
PC(18:2_20:4)	0.0403209	0.887	0.973688	0.0673383	0.514	0.91752	0.0270174	0.799	0.967604
PC(18:2_22:4)	-0.062697	1	1	-0.230942	0.41	0.907645	-0.168245	0.59	0.942096
PC(19:0_20:4)	-0.407088	0.143	0.647101	-0.410286	0.198	0.864875	-0.00319876	0.843	0.967604
PC(20:0_20:4)	-0.158111	0.319	0.790808	-0.130065	0.59	0.91752	0.0280458	0.799	0.967604
PC(20:1_20:3)	-0.341254	0.068	0.480584	-0.191064	0.266	0.9044	0.15019	0.671	0.942096
PC(20:1_20:4)	-0.00362964	0.932	0.985257	0.01053	0.977	0.99439	0.0141597	0.932	0.993607
PC(20:2_20:4)	0.113111	0.59	0.875259	0.0548201	0.843	0.980533	-0.0582907	0.59	0.942096
PC(20:3_20:4)	0.0234341	0.799	0.948247	-0.112932	0.59	0.91752	-0.136367	0.347	0.942096
PC(20:4_20:4)	-0.0769501	0.887	0.973688	-0.230663	0.242	0.884988	-0.153713	0.443	0.942096
PC(20:4_22:4)	-0.0143001	0.755	0.934833	-0.225048	0.59	0.91752	-0.210748	0.242	0.942096
PC(22:6_22:6)	-0.318282	0.178	0.682695	-0.329115	0.089	0.847053	-0.0108323	1	1
PC(O-34:1_16:0)	0.148972	0.319	0.790808	0.000951275	0.932	0.983604	-0.148021	0.347	0.942096
PC(O-34:1_18:1)	-0.0892536	0.671	0.90961	-0.117852	0.443	0.907645	-0.0285985	0.887	0.989225
PC(O-34:2_16:0)	-0.0737931	0.59	0.875259	-0.0322293	0.799	0.966483	0.0415637	0.755	0.959384
PC(O-34:2_18:1)	0.0999112	0.514	0.866772	-0.01615	0.713	0.938236	-0.116061	0.378	0.942096
PC(O-34:2_18:2)	0.0290258	0.932	0.985257	0.143915	0.59	0.91752	0.114889	0.671	0.942096
PC(O-36:2_18:0)	0.258082	0.078	0.511062	0.122514	0.63	0.91752	-0.135568	0.378	0.942096
PC(O-36:2_18:1)	-0.140856	0.16	0.662105	-0.0135714	0.932	0.983604	0.127285	0.266	0.942096
PC(O-36:2_18:2)	-0.0579724	0.799	0.948247	0.116494	0.514	0.91752	0.174467	0.378	0.942096
PC(O-36:3_18:2)	0.164352	0.755	0.934833	0.254519	0.443	0.907645	0.0901671	0.671	0.942096
PC(O-36:3_20:3)	0.141571	0.41	0.82393	-0.117875	0.266	0.9044	-0.259446	0.078	0.902919
PC(O-36:3)	0.15191	0.59	0.875259	0.0574311	1	1	-0.0944786	0.59	0.942096
PC(O-36:5_18:2)	0.312699	0.198	0.695765	0.334356	0.219	0.877395	0.0216576	0.713	0.946154
PC(O-36:6_16:0)	-0.0602477	0.843	0.967604	-0.0196643	0.932	0.983604	0.0405834	0.843	0.967604
PC(O-36:6_18:0)	-0.03099	0.932	0.985257	-0.0221205	0.977	0.99439	0.00886958	0.843	0.967604
PC(O-36:6_18:1)	0.00695823	0.755	0.934833	0.0372917	0.63	0.91752	0.0303334	0.755	0.959384
PC(O-36:6_18:2)	-0.105157	0.713	0.91901	0.104047	0.514	0.91752	0.209204	0.291	0.942096
PC(O-38:4_18:0)	0.037064	0.932	0.985257	-0.148215	0.291	0.907645	-0.185279	0.178	0.942096
PC(O-38:4_20:4)	0.00331371	0.551	0.875259	-0.0528911	0.671	0.91752	-0.0562048	0.887	0.989225
PC(O-38:5_20:4)	0.226206	0.266	0.760518	-0.00353486	0.755	0.947894	-0.229741	0.63	0.942096
PC(O-38:6_18:1)	-0.267256	0.039	0.422948	-0.14245	0.242	0.884988	0.124806	0.514	0.942096
PC(O-38:7_18:1)	-0.0596784	0.713	0.91901	-0.00643937	0.977	0.99439	0.053239	0.713	0.946154
PC(O-38:7_18:2)	-0.267023	0.291	0.765854	-0.148557	0.63	0.91752	0.118466	0.59	0.942096
PC(O-38:7_20:1)	-0.308266	0.012	0.228727	-0.318779	0.06	0.847053	-0.0105126	0.977	0.999241
PC(O-38:7_20:2)	-0.151615	0.291	0.765854	-0.110366	0.59	0.91752	0.0412497	0.932	0.993607
PC(O-38:7_20:3)	-0.168699	0.713	0.91901	-0.112988	0.977	0.99439	0.0557107	0.977	0.999241
PC(O-44:5_20:4)	0.0282375	0.977	0.999241	-0.177143	0.478	0.91752	-0.205381	0.378	0.942096
PE(14:0_18:1)	0.213994	0.266	0.760518	-0.0834242	0.59	0.91752	-0.297418	0.242	0.942096
PE(14:0_20:4)	0.413725	0.089	0.528123	-0.0481041	0.551	0.91752	-0.461829	0.06	0.902919
PE(15:0_16:0)	0.305729	0.128	0.609939	0.228848	0.291	0.907645	-0.0768806	0.63	0.942096
PE(15:0_18:1)	0.137565	0.242	0.738922	-0.0563834	0.514	0.91752	-0.193948	0.443	0.942096
PE(16:0_16:0)	0.471295	0.01	0.209667	0.336383	0.101	0.847053	-0.134913	0.63	0.942096
PE(16:0_16:1)	0.369356	0.06	0.454699	0.0516338	0.671	0.91752	-0.317722	0.347	0.942096
PE(16:0_18:1)	0.250277	0.219	0.717453	0.0922512	0.551	0.91752	-0.158026	0.514	0.942096
PE(16:0_22:6)	0.19425	0.59	0.875259	0.101107	0.843	0.980533	-0.0931427	0.59	0.942096
PE(17:0_20:4)	-0.239919	0.671	0.90961	-0.178994	0.887	0.980533	0.0609259	0.713	0.946154
PE(17:0_22:4)	-0.312679	0.59	0.875259	-0.296804	0.443	0.907645	0.0158752	0.977	0.999241
PE(17:0_22:6)	-0.330235	0.551	0.875259	-0.349017	0.551	0.91752	-0.0187817	0.977	0.999241
PE(18:0_20:1)	0.276031	0.347	0.790808	0.205323	0.551	0.91752	-0.0707089	0.63	0.942096
PE(18:0_20:2)	0.275771	0.266	0.760518	0.184398	0.59	0.91752	-0.0913722	0.63	0.942096
PE(18:0_20:3)	0.344461	0.319	0.790808	0.0454019	0.887	0.980533	-0.299059	0.198	0.942096
PE(18:0_20:4)	0.278019	0.242	0.738922	0.167133	0.219	0.877395	-0.110887	0.59	0.942096
PE(18:0_22:4)	0.162429	0.59	0.875259	0.0854566	0.63	0.91752	-0.0769722	0.799	0.967604
PE(18:0_22:5)	0.21159	0.478	0.844556	0.0329256	0.514	0.91752	-0.178664	0.713	0.946154
PE(18:0_22:6)	0.0459693	0.932	0.985257	-0.0743202	0.59	0.91752	-0.120289	0.514	0.942096
PE(18:1_18:1)	0.145154	0.59	0.875259	0.0360854	0.671	0.91752	-0.109069	0.755	0.959384
PE(18:1_18:2)	0.271135	0.347	0.790808	0.181323	0.41	0.907645	-0.0898119	0.843	0.967604
PE(18:1_20:1)	0.156768	0.713	0.91901	0.0274452	0.63	0.91752	-0.129322	0.514	0.942096
PE(18:1_20:2)	0.213066	0.266	0.760518	0.0156545	0.713	0.938236	-0.197411	0.291	0.942096
PE(18:1_20:3)	0.188569	0.378	0.805973	-0.119395	0.41	0.907645	-0.307964	0.291	0.942096
PE(18:1_20:4)	0.482015	0.039	0.422948	0.246159	0.089	0.847053	-0.235856	0.443	0.942096
PE(18:1_22:4)	0.389411	0.06	0.454699	0.14106	0.347	0.907645	-0.248351	0.198	0.942096
PE(18:1_22:5)	0.265029	0.319	0.790808	0.141789	0.378	0.907645	-0.12324	0.755	0.959384
PE(18:1_22:6)	0.11901	0.63	0.894515	0.000815008	0.63	0.91752	-0.118195	0.478	0.942096
PE(18:2_20:3)	0.0954953	0.887	0.973688	0.152213	0.671	0.91752	0.0567176	0.843	0.967604
PE(18:2_20:4)	0.259775	0.378	0.805973	0.139035	0.551	0.91752	-0.120741	0.59	0.942096
PE(18:2_22:4)	0.169752	0.713	0.91901	0.123673	0.713	0.938236	-0.0460796	1	1
PE(18:2_22:5)	0.127201	0.63	0.894515	0.120508	0.443	0.907645	-0.00669272	0.799	0.967604
PE(18:2_22:6)	-0.0407955	0.63	0.894515	0.00426485	0.843	0.980533	0.0450604	0.799	0.967604
PE(19:0_22:6)	-0.0320874	0.887	0.973688	-0.219247	0.443	0.907645	-0.18716	0.319	0.942096
PE(20:0_22:6)	-0.135167	0.551	0.875259	-0.195893	0.347	0.907645	-0.0607255	0.799	0.967604
PE(20:1_20:1)	-0.245505	0.443	0.841834	-0.270236	0.378	0.907645	-0.0247315	0.932	0.993607
PE(20:1_20:3)	0.0360043	0.932	0.985257	0.0946265	0.799	0.966483	0.0586223	0.59	0.942096
PE(20:1_20:4)	0.273165	0.198	0.695765	0.0766617	1	1	-0.196503	0.378	0.942096
PE(20:1_22:4)	-0.0520772	0.551	0.875259	-0.0985192	0.41	0.907645	-0.046442	0.799	0.967604
PE(20:1_22:5)	0.0906698	1	1	0.0922473	0.671	0.91752	0.00157753	0.755	0.959384
PE(20:1_22:6)	-0.100883	0.713	0.91901	-0.260572	0.101	0.847053	-0.159689	0.551	0.942096
PE(20:2_20:3)	0.11923	0.799	0.948247	0.271673	0.101	0.847053	0.152443	0.347	0.942096
PE(20:2_20:4)	0.35777	0.16	0.662105	0.196399	0.478	0.91752	-0.161371	0.41	0.942096
PE(20:2_22:5)	0.271557	0.443	0.841834	0.0767798	0.551	0.91752	-0.194778	0.59	0.942096
PE(20:2_22:6)	0.0384407	1	1	0.0176033	0.843	0.980533	-0.0208374	0.63	0.942096
PE(20:3_20:3)	0.0141428	0.478	0.844556	0.0188356	0.932	0.983604	0.00469281	0.63	0.942096
PE(20:3_20:4)	0.204238	0.514	0.866772	0.104268	0.514	0.91752	-0.0999705	0.932	0.993607
PE(20:4_20:4)	0.149263	0.755	0.934833	-0.0268114	0.551	0.91752	-0.176075	0.478	0.942096
PE(20:4_22:6)	0.0814202	0.887	0.973688	-0.168939	0.443	0.907645	-0.250359	0.59	0.942096
PE(O-16:0_18:0)	0.0979001	0.266	0.760518	0.124421	0.41	0.907645	0.0265208	0.887	0.989225
PE(O-16:0_18:2)	0.580934	0.033	0.407	0.477088	0.068	0.847053	-0.103846	0.755	0.959384
PE(O-16:0_20:1)	0.296764	0.198	0.695765	0.360753	0.319	0.907645	0.0639892	0.887	0.989225
PE(O-16:0_20:3)	0.41367	0.06	0.454699	0.11386	0.671	0.91752	-0.29981	0.219	0.942096
PE(O-16:0_20:4)	0.76037	0.001	0.1258	0.49792	0.02	0.847053	-0.262449	0.378	0.942096
PE(O-16:0_22:4)	0.584114	0.01	0.209667	0.347408	0.143	0.848557	-0.236706	0.198	0.942096
PE(O-16:0_22:5)	0.530105	0.033	0.407	0.230999	0.219	0.877395	-0.299106	0.16	0.942096
PE(O-18:0_16:1)	0.0986285	0.63	0.894515	0.0324436	0.887	0.980533	-0.0661848	0.514	0.942096
PE(O-18:0_18:0)	-0.17548	0.843	0.967604	-0.117178	0.843	0.980533	0.0583028	0.932	0.993607
PE(O-18:0_18:1)	-0.154206	0.887	0.973688	0.0130381	0.478	0.91752	0.167245	0.977	0.999241
PE(O-18:0_18:2)	0.0811654	0.59	0.875259	0.236399	0.178	0.861246	0.155234	0.41	0.942096
PE(O-18:0_20:1)	0.0258659	0.799	0.948247	0.0906983	0.887	0.980533	0.0648324	0.977	0.999241
PE(O-18:0_20:3)	0.0233131	0.551	0.875259	-0.0395704	0.63	0.91752	-0.0628835	0.671	0.942096
PE(O-18:0_20:4)	0.301331	0.219	0.717453	0.274415	0.219	0.877395	-0.026916	0.799	0.967604
PE(O-18:0_22:4)	0.24261	0.41	0.82393	0.0582915	0.799	0.966483	-0.184319	0.551	0.942096
PE(O-18:0_22:5)	0.329046	0.266	0.760518	0.135507	0.713	0.938236	-0.193539	0.443	0.942096
PE(P-16:0/20:2)	0.264799	0.59	0.875259	0.349706	0.378	0.907645	0.0849071	0.63	0.942096
PE(P-16:0/22:4)	0.348046	0.089	0.528123	-0.0138314	0.755	0.947894	-0.361878	0.089	0.902919
PE(P-16:0/22:6)	0.435686	0.039	0.422948	0.187486	0.319	0.907645	-0.2482	0.143	0.942096
PE(P-16:1/18:1)	-0.403609	0.052	0.454699	-0.619566	0.015	0.847053	-0.215956	0.932	0.993607
PE(P-18:0/14:1)	0.124488	0.887	0.973688	0.02803	0.887	0.980533	-0.0964579	0.977	0.999241
PE(P-18:0/18:0)	0.00129295	0.887	0.973688	-0.143557	0.755	0.947894	-0.14485	0.63	0.942096
PE(P-18:0/18:1)	0.165308	0.713	0.91901	-0.0053665	0.59	0.91752	-0.170675	0.514	0.942096
PE(P-18:0/18:2)	0.390935	0.114	0.564614	0.240171	0.443	0.907645	-0.150764	0.443	0.942096
PE(P-18:0/20:1)	-0.0455507	0.887	0.973688	-0.0405257	0.932	0.983604	0.00502499	0.977	0.999241
PE(P-18:0/20:2)	0.180981	0.347	0.790808	0.211049	0.266	0.9044	0.0300681	1	1
PE(P-18:0/20:3)	0.253497	0.101	0.542983	0.0949345	0.63	0.91752	-0.158562	0.242	0.942096
PE(P-18:0/20:4)	0.523918	0.02	0.3145	0.45686	0.017	0.847053	-0.0670582	0.843	0.967604
PE(P-18:0/22:4)	0.347062	0.089	0.528123	0.210854	0.319	0.907645	-0.136208	0.378	0.942096
PE(P-18:0/22:5)	0.343997	0.078	0.511062	-0.0216863	1	1	-0.365684	0.128	0.942096
PE(P-18:0/22:6)	0.353111	0.068	0.480584	-0.0595204	0.755	0.947894	-0.412631	0.052	0.902919
PG(14:0_18:1)	0.129438	0.671	0.90961	0.0783544	0.755	0.947894	-0.0510837	0.755	0.959384
PG(16:0_16:0)	0.185436	0.291	0.765854	0.351947	0.039	0.847053	0.166511	0.319	0.942096
PG(16:0_16:1)	-0.0134082	0.551	0.875259	-0.10681	0.443	0.907645	-0.0934016	0.41	0.942096
PG(16:0_18:0)	0.0825469	0.59	0.875259	0.22329	0.052	0.847053	0.140743	0.128	0.942096
PG(16:0_18:1)	0.0741191	0.671	0.90961	0.136889	0.219	0.877395	0.0627694	0.198	0.942096
PG(16:0_18:2)	0.131144	0.59	0.875259	0.287467	0.101	0.847053	0.156323	0.478	0.942096
PG(16:0_20:1)	-0.343759	0.16	0.662105	0.147863	0.068	0.847053	0.491621	0.002	0.47175
PG(16:0_20:2)	0.147717	0.478	0.844556	0.574354	0.012	0.847053	0.426637	0.078	0.902919
PG(16:0_20:4)	-0.193367	0.347	0.790808	-0.0367995	0.843	0.980533	0.156567	0.319	0.942096
PG(16:0_22:6)	-0.214661	0.114	0.564614	-0.0739892	0.977	0.99439	0.140671	0.319	0.942096
PG(16:1_16:1)	-0.063935	0.977	0.999241	-0.192552	0.551	0.91752	-0.128617	0.63	0.942096
PG(16:1_18:0)	-0.0314272	0.843	0.967604	0.107256	0.266	0.9044	0.138683	0.551	0.942096
PG(16:1_18:1)	0.0177479	0.478	0.844556	-0.0160019	0.59	0.91752	-0.0337499	0.932	0.993607
PG(18:1_18:2)	0.13411	0.443	0.841834	-0.00961783	0.63	0.91752	-0.143728	0.799	0.967604
PG(18:0_18:0)	-0.234741	0.114	0.564614	0.0631919	0.887	0.980533	0.297933	0.089	0.902919
PG(18:0_18:1)	-0.133335	0.378	0.805973	0.0879466	0.671	0.91752	0.221281	0.078	0.902919
PG(18:0_18:2)	-0.0512555	1	1	0.242208	0.347	0.907645	0.293463	0.41	0.942096
PG(18:0_20:2)	-0.303862	0.242	0.738922	0.224721	0.347	0.907645	0.528583	0.033	0.884531
PG(18:0_20:3)	-0.342457	0.16	0.662105	0.000637639	0.977	0.99439	0.343094	0.052	0.902919
PG(18:0_20:4)	-0.313669	0.242	0.738922	0.00971358	0.932	0.983604	0.323383	0.198	0.942096
PG(18:0_22:6)	-0.181724	0.443	0.841834	-0.044954	0.977	0.99439	0.13677	0.347	0.942096
PG(18:1_18:1)	-0.10331	0.887	0.973688	0.0592429	0.378	0.907645	0.162553	0.114	0.942096
PG(18:1_18:2)	0.0146239	0.799	0.948247	0.276421	0.068	0.847053	0.261797	0.178	0.942096
PG(18:1_20:2)	-0.0846409	0.671	0.90961	0.45399	0.089	0.847053	0.538631	0.028	0.8806
PG(18:1_20:3)	-0.30058	0.078	0.511062	-0.0110816	0.755	0.947894	0.289498	0.078	0.902919
PG(18:1_20:4)	-0.197985	0.291	0.765854	0.0237805	0.977	0.99439	0.221765	0.266	0.942096
PG(18:1_22:6)	-0.305147	0.101	0.542983	-0.0601604	0.671	0.91752	0.244987	0.219	0.942096
PG(18:2_18:2)	0.271018	0.478	0.844556	0.501868	0.06	0.847053	0.23085	0.41	0.942096
PG(18:2_20:3)	-0.0587347	0.843	0.967604	0.332608	0.128	0.847495	0.391343	0.114	0.942096
PG(18:2_20:4)	-0.191878	0.41	0.82393	0.162225	0.514	0.91752	0.354103	0.078	0.902919
PG(20:3_20:4)	-0.123604	0.671	0.90961	0.321356	0.143	0.848557	0.44496	0.045	0.884531
PG(20:4_20:4)	0.0267173	0.887	0.973688	0.17966	0.443	0.907645	0.152942	0.478	0.942096
PI(14:0_16:0)	0.361781	0.101	0.542983	-0.0224836	0.755	0.947894	-0.384265	0.078	0.902919
PI(14:0_18:0)	0.15618	0.41	0.82393	0.0189001	0.932	0.983604	-0.13728	0.319	0.942096
PI(15:0_17:0)	0.0977897	0.319	0.790808	0.0544084	0.932	0.983604	-0.0433813	0.671	0.942096
PI(15:0_18:0)	-0.128422	0.59	0.875259	0.0853131	0.089	0.847053	0.213735	0.443	0.942096
PI(15:0_19:0)	0.0394231	0.755	0.934833	-0.0575741	0.671	0.91752	-0.0969973	0.59	0.942096
PI(15:0_20:1)	0.0434147	0.114	0.564614	-0.134885	1	1	-0.1783	0.143	0.942096
PI(15:0_20:2)	-0.356066	0.16	0.662105	-0.269697	0.291	0.907645	0.0863689	0.843	0.967604
PI(15:0_20:4)	-0.0391985	0.977	0.999241	-0.172147	0.671	0.91752	-0.132949	0.63	0.942096
PI(15:0_22:4)	-0.360986	0.143	0.647101	-0.26149	0.319	0.907645	0.0994965	0.59	0.942096
PI(15:0_22:5)	-0.154252	0.514	0.866772	-0.271674	0.178	0.861246	-0.117422	0.63	0.942096
PI(16:0_16:0)	-0.0100912	0.713	0.91901	0.0147492	0.977	0.99439	0.0248404	0.977	0.999241
PI(16:0_16:1)	0.177082	0.319	0.790808	-0.000372037	1	1	-0.177454	0.242	0.942096
PI(16:0_17:0)	-0.464445	0.114	0.564614	-0.435939	0.143	0.848557	0.0285062	0.932	0.993607
PI(16:0_18:0)	0.11551	0.378	0.805973	-0.123196	0.514	0.91752	-0.238706	0.198	0.942096
PI(16:0_18:1)	0.261708	0.002	0.139778	0.0497631	0.713	0.938236	-0.211945	0.045	0.884531
PI(16:0_18:2)	0.321441	0.101	0.542983	0.281908	0.178	0.861246	-0.0395329	0.799	0.967604
PI(16:0_20:1)	0.201323	0.319	0.790808	0.0255664	0.843	0.980533	-0.175757	0.41	0.942096
PI(16:0_20:2)	0.172357	0.219	0.717453	-0.20561	0.143	0.848557	-0.377967	0.024	0.794526
PI(16:0_20:3)	0.0153914	0.887	0.973688	-0.20725	0.089	0.847053	-0.222641	0.089	0.902919
PI(16:0_20:4)	0.0104649	0.755	0.934833	-0.226768	0.068	0.847053	-0.237233	0.16	0.942096
PI(16:0_20:5)	-0.606395	0.198	0.695765	-0.988712	0.033	0.847053	-0.382317	0.347	0.942096
PI(16:0_22:5)	0.140697	0.319	0.790808	-0.1349	0.843	0.980533	-0.275598	0.198	0.942096
PI(16:0_22:6)	-0.0542061	0.63	0.894515	-0.250535	0.219	0.877395	-0.196329	0.319	0.942096
PI(16:1_18:0)	0.185019	0.378	0.805973	-0.0394791	0.887	0.980533	-0.224498	0.291	0.942096
PI(16:1_18:1)	0.0167986	0.977	0.999241	-0.187947	0.291	0.907645	-0.204746	0.347	0.942096
PI(16:1_19:0)	-0.260625	0.63	0.894515	-0.327668	0.347	0.907645	-0.0670433	0.551	0.942096
PI(17:0_18:0)	-0.667925	0.006	0.183458	-0.572515	0.028	0.847053	0.09541	0.63	0.942096
PI(17:0_18:1)	-0.429999	0.114	0.564614	-0.317055	0.347	0.907645	0.112943	0.755	0.959384
PI(17:0_20:3)	-0.399803	0.443	0.841834	-0.533363	0.114	0.847495	-0.13356	0.671	0.942096
PI(17:0_20:4)	-0.318741	0.266	0.760518	-0.465754	0.015	0.847053	-0.147013	0.478	0.942096
PI(17:0_22:6)	-0.412426	0.143	0.647101	-0.638909	0.039	0.847053	-0.226482	0.219	0.942096
PI(18:0_18:0)	0.146057	0.347	0.790808	0.0386234	0.63	0.91752	-0.107434	0.514	0.942096
PI(18:0_18:1)	0.0874647	0.478	0.844556	0.0129467	0.932	0.983604	-0.074518	0.478	0.942096
PI(18:0_18:2)	0.0497453	0.843	0.967604	0.105439	0.671	0.91752	0.0556939	0.63	0.942096
PI(18:0_20:1)	-0.204652	0.242	0.738922	-0.229219	0.478	0.91752	-0.0245666	0.671	0.942096
PI(18:0_20:2)	-0.0918189	0.347	0.790808	-0.183461	0.551	0.91752	-0.0916418	0.63	0.942096
PI(18:0_20:3)	-0.0512648	0.514	0.866772	-0.13192	0.319	0.907645	-0.0806557	0.671	0.942096
PI(18:0_20:4)	0.0498588	0.932	0.985257	-0.139172	0.143	0.848557	-0.189031	0.242	0.942096
PI(18:0_20:5)	-0.361845	0.198	0.695765	-0.616889	0.033	0.847053	-0.255043	0.443	0.942096
PI(18:0_22:4)	0.0145124	0.932	0.985257	-0.120939	0.443	0.907645	-0.135451	0.291	0.942096
PI(18:0_22:5)	0.0322847	0.977	0.999241	-0.130102	0.59	0.91752	-0.162387	0.478	0.942096
PI(18:0_22:6)	-0.0280166	0.671	0.90961	-0.272965	0.16	0.861246	-0.244948	0.128	0.942096
PI(18:1_18:1)	0.250195	0.06	0.454699	0.0360398	0.843	0.980533	-0.214155	0.16	0.942096
PI(18:1_18:2)	0.369989	0.178	0.682695	0.288003	0.347	0.907645	-0.0819855	0.713	0.946154
PI(18:1_20:1)	-0.155941	0.478	0.844556	-0.221238	0.198	0.864875	-0.065297	1	1
PI(18:1_20:2)	-0.0770594	0.713	0.91901	0.0687302	0.63	0.91752	0.14579	0.319	0.942096
PI(18:1_20:3)	-0.109	0.59	0.875259	-0.169225	0.443	0.907645	-0.0602243	0.63	0.942096
PI(18:1_20:4)	-0.0704762	0.713	0.91901	-0.149751	0.378	0.907645	-0.0792749	0.478	0.942096
PI(18:1_22:4)	0.191114	0.198	0.695765	-0.274315	0.06	0.847053	-0.465428	0.017	0.763786
PI(18:1_22:5)	0.147824	0.514	0.866772	0.0280965	1	1	-0.119727	0.514	0.942096
PI(19:0_20:4)	-0.135502	0.799	0.948247	-0.348998	0.089	0.847053	-0.213496	0.143	0.942096
PI(20:0_20:4)	-0.16039	0.41	0.82393	0.0984323	0.59	0.91752	0.258823	0.178	0.942096
PI(20:1_20:4)	-0.166421	0.713	0.91901	-0.255491	0.128	0.847495	-0.0890694	0.478	0.942096
PI(20:4_20:4)	-0.325776	0.068	0.480584	-0.37108	0.16	0.861246	-0.0453036	0.977	0.999241
PI(20:4_22:4)	-0.142693	0.799	0.948247	-0.633856	0.015	0.847053	-0.491163	0.114	0.942096
PS(16:0_16:0)	0.421097	0.028	0.366917	-0.10255	0.887	0.980533	-0.523647	0.02	0.794526
PS(16:0_18:1)	0.144524	0.63	0.894515	-0.0720842	0.887	0.980533	-0.216608	0.347	0.942096
PS(16:0_18:2)	0.241314	0.347	0.790808	0.0518193	0.977	0.99439	-0.189495	0.443	0.942096
PS(16:1_18:0)	0.161496	0.443	0.841834	-0.0859543	0.551	0.91752	-0.247451	0.114	0.942096
PS(16:1_18:1)	-0.0300014	0.443	0.841834	-0.343993	0.06	0.847053	-0.313992	0.242	0.942096
PS(16:1_20:1)	0.155924	0.755	0.934833	-0.10637	0.671	0.91752	-0.262295	0.198	0.942096
PS(17:0_18:0)	-0.547085	0.039	0.422948	-0.466952	0.052	0.847053	0.0801339	0.478	0.942096
PS(17:0_18:1)	-0.419223	0.039	0.422948	-0.359676	0.045	0.847053	0.0595469	0.291	0.942096
PS(17:0_20:3)	-0.404376	0.143	0.647101	-0.33178	0.266	0.9044	0.0725952	0.671	0.942096
PS(17:0_20:4)	-0.338933	0.198	0.695765	-0.299243	0.478	0.91752	0.0396902	0.671	0.942096
PS(17:0_22:4)	-0.26154	0.63	0.894515	-0.162042	0.932	0.983604	0.0994974	0.799	0.967604
PS(17:0_22:5)	-0.0616099	0.799	0.948247	-0.179268	0.932	0.983604	-0.117658	0.551	0.942096
PS(17:0_22:6)	-0.325603	0.114	0.564614	-0.269208	0.977	0.99439	0.0563949	0.551	0.942096
PS(18:0_18:0)	-0.124632	0.713	0.91901	-0.192345	0.347	0.907645	-0.067713	0.713	0.946154
PS(18:0_18:1)	-0.17912	0.347	0.790808	-0.211891	0.291	0.907645	-0.0327701	1	1
PS(18:0_18:2)	-0.0648381	0.63	0.894515	0.0377928	0.755	0.947894	0.102631	0.443	0.942096
PS(18:0_20:0)	-0.101788	0.843	0.967604	-0.0456356	0.932	0.983604	0.0561523	0.755	0.959384
PS(18:0_20:1)	-0.24261	0.478	0.844556	-0.174089	0.63	0.91752	0.0685206	0.932	0.993607
PS(18:0_20:2)	-0.167421	0.478	0.844556	-0.157794	0.443	0.907645	0.00962668	0.843	0.967604
PS(18:0_20:3)	-0.0899019	0.443	0.841834	-0.121943	0.347	0.907645	-0.0320407	0.671	0.942096
PS(18:0_20:4)	0.128231	0.443	0.841834	-0.020963	0.932	0.983604	-0.149194	0.319	0.942096
PS(18:0_22:4)	-0.107605	0.41	0.82393	0.0286878	0.671	0.91752	0.136292	0.319	0.942096
PS(18:0_22:5)	-0.0394423	0.755	0.934833	0.0291118	0.887	0.980533	0.0685541	0.843	0.967604
PS(18:0_22:6)	0.0232918	0.932	0.985257	-0.0545206	0.799	0.966483	-0.0778125	0.63	0.942096
PS(18:1_18:1)	-0.164331	0.06	0.454699	-0.203533	0.178	0.861246	-0.0392022	0.63	0.942096
PS(18:1_18:2)	-0.129896	0.347	0.790808	-0.142095	0.478	0.91752	-0.0121986	0.799	0.967604
PS(18:1_19:0)	-0.295302	0.06	0.454699	-0.250792	0.078	0.847053	0.0445107	0.713	0.946154
PS(18:1_20:0)	-0.0153386	0.551	0.875259	-0.17714	0.242	0.884988	-0.161801	0.478	0.942096
PS(18:1_20:1)	-0.101421	0.443	0.841834	-0.102034	0.378	0.907645	-0.000612421	0.887	0.989225
PS(18:1_20:2)	-0.152668	0.347	0.790808	-0.0730243	0.887	0.980533	0.0796433	0.514	0.942096
PS(18:1_20:3)	-0.0823662	0.671	0.90961	0.0361688	0.671	0.91752	0.118535	0.266	0.942096
PS(18:1_20:4)	-0.0400809	0.799	0.948247	-0.0545438	0.887	0.980533	-0.0144629	0.843	0.967604
PS(18:1_22:4)	-0.191774	0.16	0.662105	-0.213977	0.443	0.907645	-0.0222033	0.932	0.993607
PS(18:1_22:5)	-0.19535	0.242	0.738922	-0.203424	0.551	0.91752	-0.00807336	0.887	0.989225
PS(18:2_20:0)	-0.0208846	0.977	0.999241	-0.067123	0.799	0.966483	-0.0462383	0.671	0.942096
PS(19:0_20:3)	-0.442543	0.198	0.695765	-0.114295	0.755	0.947894	0.328248	0.143	0.942096
PS(20:1_20:4)	0.312469	0.052	0.454699	0.242323	0.143	0.848557	-0.0701458	0.671	0.942096
PS(20:3_20:4)	-0.200049	0.219	0.717453	-0.1972	0.319	0.907645	0.00284834	0.843	0.967604
PS(20:3_22:5)	-0.0538866	0.59	0.875259	-0.178724	0.514	0.91752	-0.124838	0.713	0.946154
PS(20:3_22:6)	-0.0205687	0.755	0.934833	-0.347598	0.06	0.847053	-0.327029	0.128	0.942096
PS(20:4_20:4)	-0.00348619	0.932	0.985257	-0.194866	0.443	0.907645	-0.19138	0.514	0.942096
PS(20:4_22:4)	-0.244089	0.089	0.528123	-0.290885	0.06	0.847053	-0.0467959	0.887	0.989225
SM(d28:0)	-0.338418	0.291	0.765854	-0.51775	0.068	0.847053	-0.179332	0.378	0.942096
SM(d28:1)	-0.735159	0.024	0.35107	-0.967502	0.000656	0.206312	-0.232343	0.514	0.942096
SM(d28:2)	0.0861215	0.478	0.844556	0.059945	0.887	0.980533	-0.0261765	0.378	0.942096
SM(d29:1)	-0.124582	0.291	0.765854	-0.430158	0.005	0.847053	-0.305576	0.143	0.942096
SM(d30:0)	0.0786823	0.478	0.844556	-0.148609	0.59	0.91752	-0.227291	0.242	0.942096
SM(d30:1)	-0.00838811	1	1	-0.412208	0.089	0.847053	-0.40382	0.06	0.902919
SM(d30:2)	0.258098	0.41	0.82393	-0.18292	0.319	0.907645	-0.441018	0.045	0.884531
SM(d31:1)	-0.186865	0.378	0.805973	-0.445113	0.033	0.847053	-0.258248	0.242	0.942096
SM(d32:0)	0.161917	0.347	0.790808	-0.116765	0.63	0.91752	-0.278683	0.143	0.942096
SM(d32:1)	0.237269	0.178	0.682695	-0.0719611	0.799	0.966483	-0.30923	0.178	0.942096
SM(d32:2)	0.638896	0.005	0.183458	0.0601061	0.977	0.99439	-0.57879	0.024	0.794526
SM(d33:0)	0.2088	0.219	0.717453	-0.17319	0.41	0.907645	-0.381989	0.089	0.902919
SM(d33:1)	-0.110536	0.887	0.973688	-0.256043	0.101	0.847053	-0.145506	0.378	0.942096
SM(d33:2)	0.130176	0.551	0.875259	0.093624	0.63	0.91752	-0.0365519	0.843	0.967604
SM(d33:3)	0.157308	0.242	0.738922	-0.0945121	0.378	0.907645	-0.25182	0.052	0.902919
SM(d34:0)	0.22065	0.068	0.480584	0.0362323	0.932	0.983604	-0.184418	0.101	0.942096
SM(d34:1)	0.193095	0.178	0.682695	0.0629781	0.713	0.938236	-0.130117	0.347	0.942096
SM(d34:2)	0.639299	0.008	0.193538	0.293187	0.089	0.847053	-0.346112	0.089	0.902919
SM(d34:3)	0.119375	0.713	0.91901	0.106351	0.291	0.907645	-0.0130242	0.932	0.993607
SM(d35:1)	-0.239784	0.41	0.82393	-0.320702	0.128	0.847495	-0.0809175	0.63	0.942096
SM(d35:2)	0.113993	0.291	0.765854	-0.493747	0.551	0.91752	-0.607741	0.089	0.902919
SM(d36:0)	0.091555	0.59	0.875259	-0.0198525	0.843	0.980533	-0.111407	0.378	0.942096
SM(d36:1)	0.126625	0.266	0.760518	-0.0276226	0.887	0.980533	-0.154248	0.16	0.942096
SM(d36:2)	0.467127	0.024	0.35107	0.173301	0.319	0.907645	-0.293826	0.068	0.902919
SM(d37:1)	-0.265527	0.514	0.866772	-0.400943	0.089	0.847053	-0.135416	0.219	0.942096
SM(d37:2)	0.12404	0.219	0.717453	-0.0807942	0.932	0.983604	-0.204835	0.101	0.942096
SM(d38:0)	-0.00681813	0.932	0.985257	0.0632802	0.443	0.907645	0.0700983	0.514	0.942096
SM(d38:1)	0.119762	0.755	0.934833	0.134371	0.242	0.884988	0.0146094	0.671	0.942096
SM(d38:2)	0.407411	0.045	0.442266	0.300943	0.089	0.847053	-0.106469	0.551	0.942096
SM(d38:3)	0.375389	0.347	0.790808	0.197974	0.713	0.938236	-0.177415	0.713	0.946154
SM(d39:0)	-0.416942	0.128	0.609939	-0.399092	0.114	0.847495	0.0178493	0.977	0.999241
SM(d39:1)	-0.320912	0.052	0.454699	-0.279256	0.114	0.847495	0.0416563	0.671	0.942096
SM(d39:2)	-0.0900905	0.671	0.90961	-0.159971	0.843	0.980533	-0.0698803	0.843	0.967604
SM(d39:3)	0.120722	0.671	0.90961	-0.000628824	1	1	-0.121351	0.319	0.942096
SM(d40:0)	0.0699939	0.443	0.841834	0.0287489	0.755	0.947894	-0.041245	0.514	0.942096
SM(d40:1)	0.0577886	0.514	0.866772	-0.023006	0.977	0.99439	-0.0807946	0.514	0.942096
SM(d40:2)	0.201434	0.198	0.695765	0.0351042	0.713	0.938236	-0.16633	0.443	0.942096
SM(d40:3)	0.295065	0.178	0.682695	0.0539508	0.63	0.91752	-0.241114	0.128	0.942096
SM(d40:4)	0.476619	0.039	0.422948	0.240837	0.178	0.861246	-0.235782	0.291	0.942096
SM(d40:5)	0.0237016	0.378	0.805973	-0.0705819	0.887	0.980533	-0.0942836	0.319	0.942096
SM(d40:7)	-0.161803	0.63	0.894515	-0.113101	0.932	0.983604	0.0487027	0.671	0.942096
SM(d41:1)	0.124566	0.319	0.790808	0.0805322	0.59	0.91752	-0.0440342	0.713	0.946154
SM(d41:2)	-0.0126647	1	1	-0.0192365	0.887	0.980533	-0.00657182	0.977	0.999241
SM(d41:3)	0.360643	0.02	0.3145	-0.0806384	0.59	0.91752	-0.441281	0.005	0.524167
SM(d41:4)	0.141781	0.347	0.790808	0.0534095	0.59	0.91752	-0.0883711	0.443	0.942096
SM(d42:0)	0.180838	0.16	0.662105	0.191567	0.114	0.847495	0.0107291	1	1
SM(d42:1)	0.122297	0.291	0.765854	0.141156	0.178	0.861246	0.0188587	0.932	0.993607
SM(d42:2)	0.0938233	0.347	0.790808	0.157685	0.178	0.861246	0.0638613	0.887	0.989225
SM(d42:3)	0.374289	0.01	0.209667	0.270537	0.039	0.847053	-0.103752	0.478	0.942096
SM(d42:4)	0.497823	0.005	0.183458	0.14907	0.63	0.91752	-0.348753	0.039	0.884531
SM(d42:5)	-0.245818	0.101	0.542983	-0.052504	0.671	0.91752	0.193314	0.178	0.942096
SM(d42:6)	-0.19307	0.101	0.542983	-0.0363589	0.932	0.983604	0.156711	0.319	0.942096
SM(d42:7)	0.202595	0.16	0.662105	0.0731739	0.932	0.983604	-0.129421	0.266	0.942096
SM(d43:1)	0.146906	0.41	0.82393	0.0833766	0.347	0.907645	-0.0635294	0.671	0.942096
SM(d43:2)	0.026831	0.843	0.967604	-0.0491722	0.713	0.938236	-0.0760031	0.843	0.967604
SM(d43:3)	0.187529	0.16	0.662105	0.0294957	0.59	0.91752	-0.158034	0.443	0.942096
SM(d43:4)	0.315534	0.008	0.193538	0.0770669	0.63	0.91752	-0.238467	0.143	0.942096
SM(d44:0)	0.184558	0.266	0.760518	0.151944	0.63	0.91752	-0.032614	0.514	0.942096
SM(d44:1)	0.30996	0.028	0.366917	0.248534	0.178	0.861246	-0.0614264	0.347	0.942096
SM(d44:2)	0.298859	0.045	0.442266	0.230813	0.266	0.9044	-0.0680458	0.671	0.942096
SM(d44:3)	0.481568	0.000858	0.1258	0.362466	0.01	0.847053	-0.119103	0.378	0.942096
SM(d44:4)	0.494824	0.000371	0.11668	0.185618	0.291	0.907645	-0.309206	0.005	0.524167
SM(d44:5)	0.00882232	0.932	0.985257	0.061569	0.671	0.91752	0.0527466	0.671	0.942096
SM(d44:6)	-0.0227536	0.755	0.934833	0.094414	0.219	0.877395	0.117168	0.671	0.942096
TAG(50:0/16:0)	0.329351	0.242	0.738922	0.0809144	0.671	0.91752	-0.248436	0.291	0.942096
TAG(52:1/16:0)	-0.0110804	0.977	0.999241	-0.159199	0.478	0.91752	-0.148119	0.514	0.942096
TAG(52:1/18:0)	0.105042	0.713	0.91901	-0.0775786	0.843	0.980533	-0.18262	0.755	0.959384
TAG(52:1/18:1)	0.144941	0.514	0.866772	0.196043	0.378	0.907645	0.0511019	0.977	0.999241
TAG(52:2/16:0)	0.107249	0.59	0.875259	-0.00322376	0.63	0.91752	-0.110472	0.63	0.942096
TAG(52:2/18:1)	-0.00675095	0.932	0.985257	-0.105383	0.63	0.91752	-0.0986324	0.713	0.946154
TAG(52:3/16:0)	0.255083	0.347	0.790808	0.260248	0.347	0.907645	0.0051647	0.843	0.967604
TAG(52:4/20:4)	0.397307	0.198	0.695765	0.261845	0.347	0.907645	-0.135463	0.551	0.942096
TAG(52:5/20:4)	0.831202	0.089	0.528123	-0.567625	0.242	0.884988	-1.39883	0.003	0.47175
TAG(54:6/20:4)	0.403639	0.266	0.760518	-0.880502	0.178	0.861246	-1.28414	0.033	0.884531
TAG(54:6/22:6)	0.482875	0.089	0.528123	0.294039	0.347	0.907645	-0.188836	0.378	0.942096
TAG(56:5/20:4)	0.13982	0.41	0.82393	-0.251732	0.514	0.91752	-0.391552	0.41	0.942096
TAG(56:6/20:4)	0.781774	0.06	0.454699	-0.232664	0.514	0.91752	-1.01444	0.039	0.884531
TAG(56:6/22:6)	0.0604689	0.378	0.805973	-0.316767	0.198	0.864875	-0.377236	0.078	0.902919
TAG(56:7/18:1)	0.404666	0.41	0.82393	-0.229585	0.378	0.907645	-0.634251	0.039	0.884531
TAG(56:7/22:6)	0.457189	0.16	0.662105	-0.155038	0.478	0.91752	-0.612227	0.024	0.794526
TAG(58:8/20:4)	0.0410316	0.59	0.875259	-0.951544	0.000656	0.206312	-0.992576	0.000496	0.311984
TAG(58:8/22:6)	0.122638	0.887	0.973688	-1.08414	0.101	0.847053	-1.20677	0.007	0.550375
TAG(60:11/22:6)	0.176119	0.713	0.91901	-0.715297	0.089	0.847053	-0.891416	0.033	0.884531
