# Supplementary material for: Reduced triacylglycerols and lipid droplets are associated with resilience to Alzheimer's disease
Source: Alzheimers Dement. 2026 Feb 3;22(2):e71083. doi: 10.1002/alz.71083 (PMC12865325; doi:10.1002/alz.71083)
Supplement: Supplementary file 3 — Supporting information [file ALZ-22-e71083-s003.xlsx]

## Sheet: Table S2_ABPP_results
Table S2 ABPP results
Statistical analysis of differences between the three groups, reported as the log2(foldchange), p value (wilcoxon rank sum tests), and FDR-corrected pvalues
enzyme	log2FC_ADversusControl	p_ADversusControl	FDRadjusted_p_ADversusControl	log2FC_ResilientversusControl	p_ResilientversusControl	FDRadjusted_p_ResilientversusControl	log2FC_ResilientversusAD	p_ResilientversusAD	FDRadjusted_p_ResilientversusAD
ABAT	0.406829	0.114	0.486	0.771439	0.005	0.1296	0.36461	0.443	0.91476
ABHD10	-0.173141	0.443	0.7974	0.106869	0.755	0.970714	0.280011	0.291	0.91476
ABHD12	-0.236676	0.028	0.381857	-0.141756	0.319	0.759971	0.0949197	0.219	0.91476
ABHD13	0.0622098	0.78	0.980591	0.102177	0.963	0.977	0.0399677	0.829	0.91476
ABHD14B	-0.424533	0.114	0.486	-0.287771	0.219	0.633536	0.136762	0.59	0.91476
ABHD16A	-0.0559433	0.478	0.806625	0.184589	0.128	0.5184	0.240532	0.06	0.91476
ABHD4	0.273894	0.683	0.96255	-0.633047	0.109	0.4995	-0.906941	0.057	0.91476
ABHD6	-2.13224	0.19	0.537545	-3.16423	0.016	0.153	-1.03199	0.652	0.91476
ACHE	-0.347423	0.178	0.537545	0.0957313	0.932	0.977	0.443154	0.06	0.91476
ACOT1	-0.281808	0.198	0.537545	0.0368592	0.887	0.977	0.318667	0.41	0.91476
ACSL3	-0.0582716	0.977	0.989213	0.1884	0.178	0.57672	0.246671	0.101	0.91476
ALDH1A1	-0.310747	0.068	0.486	-0.107506	0.544	0.92902	0.20324	0.157	0.91476
ALDH1L1	0.224762	0.089	0.486	0.167368	0.219	0.633536	-0.0573943	0.59	0.91476
ALDH2	0.0761843	0.671	0.96255	-0.0396447	0.977	0.977	-0.115829	0.713	0.91476
ALDH4A1	0.102378	0.755	0.980591	-0.0679115	0.63	0.9315	-0.170289	0.347	0.91476
ALDH6A1	-0.0246313	0.931	0.989213	-0.162189	0.41	0.815523	-0.137558	0.26	0.91476
ALDH7A1	0.133947	0.378	0.729	0.00554505	0.932	0.977	-0.128402	0.514	0.91476
APEH	0.0382877	0.887	0.989213	0.0624596	0.713	0.9315	0.024172	0.843	0.91476
ASAH1	-0.385119	0.219	0.537545	-0.204285	0.41	0.815523	0.180833	0.59	0.91476
BCHE	0.326512	0.902	0.989213	-0.0531148	0.955	0.977	-0.379626	0.694	0.91476
BTD	0.182177	0.319	0.662538	-0.0236097	0.713	0.9315	-0.205786	0.291	0.91476
CES1	1.1264	0.114	0.486	-0.0360376	0.713	0.9315	-1.16244	0.078	0.91476
CES2	0.0976269	0.436	0.7974	-0.463235	0.044	0.297	-0.560862	0.156	0.91476
CMBL	0.0490613	0.843	0.989213	0.253146	0.41	0.815523	0.204085	0.551	0.91476
CPVL	-0.245946	0.242	0.560057	0.0933011	0.923	0.977	0.339248	0.107	0.91476
CTSA	-0.127976	0.63	0.96255	-0.102514	0.671	0.9315	0.0254619	0.843	0.91476
CTSD	0.0591736	0.977	0.989213	-0.0928408	0.59	0.9315	-0.152014	0.101	0.91476
CTSG	0.620353	0.178	0.537545	-0.0551974	0.977	0.977	-0.675551	0.078	0.91476
DAGLA	-0.0285557	0.713	0.96255	-0.0465947	0.63	0.9315	-0.018039	0.799	0.91476
DAGLB	0.227948	0.378	0.729	0.0615919	0.977	0.977	-0.166356	0.443	0.91476
DDAH1	0.240821	0.068	0.486	0.0484482	0.378	0.815523	-0.192373	0.219	0.91476
DDHD2	-0.0194935	0.713	0.96255	0.0550647	0.713	0.9315	0.0745581	0.551	0.91476
DPP7	-0.0363504	0.41	0.772326	0.212405	0.291	0.759971	0.248755	0.887	0.933078
DPP9	-0.122738	0.198	0.537545	-0.0434477	0.671	0.9315	0.0792902	0.63	0.91476
ESD	-0.347985	0.219	0.537545	-0.519548	0.078	0.394875	-0.171563	0.378	0.91476
FAAH	0.0865233	0.551	0.910837	0.0756297	0.799	0.977	-0.0108936	0.755	0.91476
FASN	-0.00251903	0.887	0.989213	-0.0675417	0.671	0.9315	-0.0650226	0.755	0.91476
GANAB	0.292665	0.573	0.919038	0.257238	0.427	0.815523	-0.0354269	1	1
GAPDH	0.170634	0.478	0.806625	0.164133	0.443	0.815523	-0.00650109	0.799	0.91476
IAH1	0.356521	0.699	0.96255	0.285995	0.928	0.977	-0.0705259	0.695	0.91476
LIPA	0.0917018	0.59	0.919038	0.128227	0.59	0.9315	0.036525	1	1
LIPE	-0.298613	0.219	0.537545	-0.643027	0.004	0.1296	-0.344414	0.266	0.91476
LONP1	0.204544	0.128	0.5184	0.267108	0.039	0.287182	0.0625645	0.378	0.91476
LYPLA1	-0.462402	0.219	0.537545	-0.569996	0.017	0.153	-0.107594	0.843	0.91476
LYPLA2	-0.202486	0.797	0.980591	-0.428846	0.316	0.759971	-0.22636	0.651	0.91476
LYPLAL1	-0.622403	0.101	0.486	-1.06115	0.005	0.1296	-0.438746	0.242	0.91476
MGLL	-0.4817	0.101	0.486	-0.172135	0.478	0.841696	0.309565	0.242	0.91476
NCEH1	-0.061535	0.755	0.980591	0.106359	0.16	0.57672	0.167894	0.291	0.91476
NDRG1	0.1114	0.931	0.989213	-0.0734084	0.315	0.759971	-0.184808	0.447	0.91476
NDRG2	-0.207637	0.291	0.637054	-0.452873	0.007	0.1296	-0.245236	0.266	0.91476
NDRG3	-0.0404936	0.836	0.989213	-0.0854001	0.667	0.9315	-0.0449065	0.905	0.939808
NIT2	-0.546439	0.033	0.381857	-0.374621	0.178	0.57672	0.171817	0.551	0.91476
OTUB1	-0.153951	0.06	0.486	-0.145173	0.143	0.551571	0.0087775	0.713	0.91476
PAFAH1B2	-0.148999	0.347	0.702675	-0.0544013	0.551	0.92902	0.0945975	0.671	0.91476
PAFAH1B3	-0.591512	0.16	0.537545	-0.966191	0.01	0.135	-0.374679	0.378	0.91476
PAFAH2	-0.323729	0.078	0.486	-0.186629	0.169	0.57672	0.137101	0.449	0.91476
PARK7	-0.0111349	0.59	0.919038	-0.191148	0.111	0.4995	-0.180013	0.169	0.91476
PDIA3	0.0534113	0.26	0.585	-0.0250714	0.976	0.977	-0.0784827	0.514	0.91476
PDXP	0.473607	0.079	0.486	0.455968	0.118	0.503053	-0.0176389	0.932	0.955595
PLA2G15	0.0434768	0.478	0.806625	0.193213	0.266	0.7182	0.149736	0.443	0.91476
PLA2G7	-0.153587	0.799	0.980591	-0.245166	0.266	0.7182	-0.0915795	0.755	0.91476
PNPLA4	-0.660733	0.19	0.537545	-0.282295	0.19	0.591923	0.378439	0.551	0.91476
PNPLA6	-0.0117732	0.843	0.989213	-0.0189123	0.843	0.977	-0.00713917	0.551	0.91476
PNPLA7	0.0181767	0.976	0.989213	0.0553227	0.843	0.977	0.037146	0.833	0.91476
PNPLA8	-0.0119615	0.976	0.989213	-0.00448819	0.88	0.977	0.0074733	0.847	0.91476
PPME1	-0.493956	0.033	0.381857	-0.67462	0.008	0.1296	-0.180664	0.671	0.91476
PPT1	0.272133	0.028	0.381857	0.224618	0.078	0.394875	-0.0475158	0.63	0.91476
PRCP	-0.204645	0.219	0.537545	-0.0390396	0.887	0.977	0.165605	0.347	0.91476
PREPL	0.143247	0.887	0.989213	0.0148989	0.63	0.9315	-0.128348	0.514	0.91476
PRTN3	0.473583	0.314	0.662538	0.321021	0.401	0.815523	-0.152562	0.654	0.91476
PSMB5	0.054862	0.671	0.96255	0.149371	0.443	0.815523	0.0945085	0.266	0.91476
PTGDS	-0.281462	0.089	0.486	-0.245181	0.378	0.815523	0.0362814	0.799	0.91476
SCPEP1	0.0166418	0.977	0.989213	-0.058497	0.932	0.977	-0.0751388	0.887	0.933078
SEC23IP	0.161467	0.219	0.537545	0.355728	0.068	0.393429	0.194262	0.755	0.91476
SIAE	-0.0802137	1	1	0.208314	0.562	0.92902	0.288528	0.606	0.91476
TPP1	0.139561	0.671	0.96255	-0.0242171	0.977	0.977	-0.163778	0.514	0.91476
TPP2	-0.502352	0.003	0.243	-0.42794	0.028	0.2268	0.0744125	0.671	0.91476
UCHL1	0.511647	0.015	0.381857	0.59356	0.012	0.138857	0.081913	0.478	0.91476
USP14	0.22785	0.242	0.560057	0.176668	0.478	0.841696	-0.0511822	0.671	0.91476
USP5	0.299238	0.028	0.381857	0.234287	0.068	0.393429	-0.064951	0.63	0.91476
USP7	0.0486675	0.799	0.980591	-0.0805082	0.443	0.815523	-0.129176	0.378	0.91476
